# Supplementary material for: Direct reprogramming of human umbilical vein- and peripheral blood-derived endothelial cells into hepatic progenitor cells
Source: Nat Commun. 2020 Oct 21;11:5292. doi: 10.1038/s41467-020-19041-z (PMC7578104; doi:10.1038/s41467-020-19041-z)
Supplement: Supplementary file 3 — Source Data [file 41467_2020_19041_MOESM3_ESM.xlsx]

## Sheet: Figure1
Figure 1b			PH	P1	P2	P3	P4	P5	P6
	Mock	experiment-1	0	0	0	0	0	0	0
		experiment-2	0	0	0	0	0	0	0
	H4A/F3	experiment-1	0	0	0	0	0	0	0
		experiment-2	0	0	0	0	0	0	0
	H4A/F3/H1A/H6	experiment-1	0	2.54777	9.00901	13.1078	20.9615	23.8035	29.5506
		experiment-2	0	3.04878	10.8392	17.4528	15.9176	18.1704	36.1111
	H4A/F3/H1A	experiment-1	0	19.1011	1.77778	3.26923	3.0581	0.970874	0.959233
		experiment-2	0	2.35988	1.05541	2.94659	6.01266	1.96078	0.16835
	H4A/F3/H6	experiment-1	0	0	0	0	0	0	0
		experiment-2	0	0	0	0	0	0	0
	H4A/H1A/H6	experiment-1	0	0	2.72953	0.155763	1.65062	0	3.50242
		experiment-2	0	0	0	0.151976	0	0	0
	H4A/H1A/H6+APC	experiment-1	0	20.4819	18.6186	5.72451	8.11404	6.84327	5.31136
		experiment-2	0	1.5873	6.65083	4.52174	5.78704	5.32544	0.557621
	F3/H1A/H6	experiment-1	0	1.33929	1.41414	37.0541	45.7746	54.1045	99.9016
		experiment-2	0	0	10	41.7925	44.7826	64.3216	83.4469
Figure 1c		ALB	E-CAD
	Mock	0	0
		0	0
		0	0
	H4A/F3	0	4.93827
		0	3.22581
		0	6.04915
	H4A/F3/H1A/H6	29.5506	4.05405
		36.1111	5.55556
		36.5882	5.13919
	H4A/F3/H1A	0.959233	2.41422
		0.16835	1.80489
		2.86299	1.13285
	H4A/F3/H6	0	0
		0	15.5007
		0	5.24535
	H4A/H1A/H6	3.50242	6.04534
		0	5.73013
		0	2.66876
	H4A/H1A/H6+APC	5.31136	17.7945
		0.557621	22.7462
		0.550459	18.9504
	F3/H1A/H6	99.9016	81.3067
		83.4469	93.2258
		79.064	79.2593
Figure 1d	Passage number	HUVEC	hiHepPC-1	hiHepPC-2	hiHepPC-3
	1	100000	100000	100000	100000
	2	880000	840000	1200000	1160000
	3	7260000	24192000	14760000	12064000
	4	17424000	338688000	307008000	176134400
	5	114998400	4131993600	3745497600	2289747200
	6	344995200	49583923200	34458577920	20149775360
	7	965986560	773509201920	544445531136	274036944896
	8	965986560	12840252751900	11106688835200	1918258614272
	9	1642177152	143810830821000	216580432286400	3.8557e+13
	10	656870860	1812016468350000	3162074311381440	6.24623e+14
	11		2.2469e+16	1.01819e+17	1.35543e+16
	12		2.38171e+17	2.66765e+18	1.70785e+17
	13		4.62053e+18	9.60355e+19	4.98691e+18
	14		4.71294e+19	1.42133e+21	6.38324e+19
	15		5.74978e+20	1.42133e+22	8.17055e+20
	16		7.01473e+21	2.13199e+23	1.32363e+22

## Sheet: Figure2
Figure 2b	dCt (Ct-GAPDH)	1	2	3	4	5
	AFP	########	0.956167	2.1292	1.90483	10.3834
		########	1.11067	2.04	1.83603	11.4719
		########	1.20487	2.2187	1.93173	10.7814
	DLK1	########	7.72357	8.5271	9.62823	#########
		########	7.48557	9.1844	9.64483	12.5811
		########	7.29517	8.43	9.29703	13.8942
Figure 2c	Passage number	AFP+cells in ALB+ cells (%)	ALB+cells in AFP+ cells (%)
	1	100	100
		100	100
		100	100
	1'	85.2632	100
		95.6522	100
		94.382	100
	2	97.3684	100
		84.4828	100
		82.5175	98.3333
	3	78.9831	100
		73.3333	100
		84.3915	100
	4	67.3684	99.6491
		74.1758	100
		63.6364	100
	5	44.3433	100
		46.7052	100
		59.5597	99.8413
	6	28.492	100
		24.3285	100
		22.6074	100
	10	23.193	100
		19.1792	100
		25	100
	16	24.2264	98.671
		19.7409	100
		23.9366	100

## Sheet: Figure3
Figure 3g		P-value
	Liver	2.3e-59
	Plasma	6.1e-30
	Colon	1.5e-15
	Small intestine	9.8e-11
	Saliva	2.9e-08
	Kidney	7.4e-08
		P-value
	xenobiotic metabolic process	4.7e-21
	drug metabolic process	2.6e-18
	epoxygenase P450 pathway	3.1e-17
	steroid metabolic process	4e-15
	triglyceride metabolic process	1e-08
	lipoprotein metabolic process	2.1e-08
Figure 3h			1	2	3	4	5	6
	Relative CYP3A4 activity per cell	Rifampicin (-)	0.00364711	0.132287	0.658842	0.153021	0.696918	1.11175
			0.0033972	0.0982839	0.342191	0.130622	0.665055	0.981435
			0.00329695	0.131257	0.394097	0.129849	0.733501	0.906813
		Rifampicin (+)	0.00350293	0.231864	1.99589	0.10456	2.12128	3.85565
			0.00349332	0.198221	1.5551	0.178511	2.26899	3.70434
			0.00339445	0.0790711	1.13038	0.150046	2.12979	3.37649
			1	2	3	4	5	6
	Relative CYP2C9 activity per cell	Rifampicin (-)	0.00413183	0.151299	0.47974	0.142832	0.172572	1.04639
			0.00390212	0.180234	0.46472	0.131249	0.801982	0.98774
			0.00425258	0.143789	0.438952	0.147446	0.766676	0.965871
		Rifampicin (+)	0.00368125	0.233047	2.15611	0.21577	3.71355	3.99072
			0.00368419	0.257785	1.68454	0.184848	2.40293	3.83764
			0.00411711	0.307654	1.48796	0.140967	1.75869	3.76905
Figure 3i		1	2	3	4	5	6
	ALB secretion	0	3.34756	3.91254	13.6772	11.217	10.7587
		0	3.10649	3.90864	12.6481	11.1668	13.5909
		0	3.97344	2.95845	10.7304	10.6824	7.28693
		1	2	3	4	5	6
	Urea production	0	9.74817	60.7012	12.8396	59.2525	388.122
		0	11.0231	48.0974	15.1413	59.7837	434.245
		0	10.2897	57.4174	10.0077	62.6811	452.929
Figure 3j		Cell viability (%)
	Amiodarone (μM)	hiHepPC aggregate	hiHepPC (Monolayer)	Hepatocyte
	1	90.5126	108.461	92.6963
		95.5266	109.235	93.2678
		88.7826	107.252	93.3686
		72.8756	108.804	86.8129
	5	71.9026	107.247	100.496
		86.4311	103.688	80.627
		65.2127	104.856	86.2414
		83.9308	109.179	78.2064
	10	79.6466	112.373	96.865
		89.8909	152.117	81.5347
		84.8228	106.357	77.803
		59.55	76.6046	58.9091
	50	29.2901	54.4571	40.9228
		27.1007	35.4423	71.0792
		28.4387	51.0879	42.8391
		29.3712	44.2105	44.7218
	100	19.4108	13.7999	41.5616
		17.8295	14.9168	65.3303
		17.9917	9.58268	34.8378
		17.816	14.4951	41.528
	Diclofenac (μM)	hiHepPC aggregate	hiHepPC (Monolayer)	Hepatocyte
	1	83.2551	103.975	73.3317
		92.8371	102.988	71.4826
		75.065	105.801	75.3824
		89.9314	106.186	50.6051
	10	75.484	99.0766	86.0733
		81.6468	100.694	92.9988
		81.0792	99.3871	68.1879
		82.1739	99.0442	67.7845
	100	64.6316	94.9196	82.6778
		73.4027	90.086	48.2518
		70.7132	88.1303	58.6401
		80.2953	88.8579	45.3942
	1000	41.9941	43.1817	28.6183
		39.129	46.866	33.1568
		41.6157	42.2687	45.8985
		38.8857	46.5972	28.5174
	10000	13.748	6.92256	29.7277
		14.4643	6.45913	27.9795
		13.0452	6.98281	29.6268
		11.3424	6.06521	28.0467
	20000	15.5996	7.37673	36.0145
		16.478	7.66406	30.2992
		16.1537	6.98281	28.4502
		16.9375	7.50185	23.5754
	Acetaminophen (μM)	hiHepPC aggregate	hiHepPC (Monolayer)	Hepatocyte
	1	77.9302	107.502	82.7114
		79.5655	101.866	75.9203
		78.9844	100.643	63.0442
		55.6306	98.0895	73.2308
	100	71.1322	105.871	86.2078
		72.1053	100.833	77.534
		74.2541	99.3361	60.3211
		76.7003	99.3269	54.8748
	1000	87.5258	107.863	93.1333
		77.768	102.047	#########
		77.4031	99.8413	77.1306
		74.7407	101.32	59.884
	10000	67.8616	90.2435	73.0291
		71.9026	90.4104	71.1128
		68.6725	89.5113	69.2637
		72.8891	89.4696	76.6263
	50000	37.2909	51.8294	36.9894
		31.2092	30.2472	30.7026
		36.8855	27.411	43.2426
		34.4798	35.1643	42.8391
	100000	30.7903	26.169	11.1027
		26.3979	30.8497	37.2584
		31.8444	38.8625	23.0375
		31.0606	29.2462	26.2649

## Sheet: Figure5
Figure 5b	Control	70% PH	Retrorsine+70% PH
	0	9.77261	0.695971
	0	32.0652	0.633458
	0	39.9139	5.0833
Figure 5c	Survival ratio (%)
		Hepatocyte	hiHepPC aggregate	hiHepPC (monolayer)	HUVEC	PBS
	day 0	100	100	100	100	100
	day 1	85.7143	100	90	70	70
	day 2	85.7143	80	60	40	50
	day 3	85.7143	80	50	30	40
	day 4	85.7143	80	50	30	30
	day 5	85.7143	80	50	20	30
	day 6	85.7143	80	50	20	20
	day 7	85.7143	80	50	20	20
	day 55	85.7143	80	50	20	20
	day 56	85.7143	80	50	20	20
Figure 5d	HUVEC	hiHepPC (monolayer)	hiHepPC aggregate	Hepatocyte
	0	0	3.19173	3.40814
	0	0.227669	2.70356	4.98452
	0	0.355012	4.31395	4.19951
Figure 5f	AST (IU/L)
	1	2	3	4	5
	17.5586	468.458	316.513	94.2195	172.258
	24.3295	412.11	122.566	141.846	107.073
	44.6424	807.216	995.129	152.748	101.679
	39.6311	1128.28	1154.39	183.361	112.266
	ALT (IU/L)
	1	2	3	4	5
	11.7822	164.683	295.894	107.379	81.1367
	12.05	235.243	125.454	85.6889	29.7233
	12.4517	409.499	669.377	99.4794	48.8694
	7.53125	488.778	540.342	109.354	74.2581
Figure 5g	hALB (ng/mL)
	1	2	3	4	5
	0	5.35694	54.7609	1823.72	2204.95
	0	0	0	5805.97	4462.75
	1.07191	0	598.446	2164.97	2804.6
	0	0	708.501	1780.6	2878.59

## Sheet: Figure6
Figure 6b		Blood sample-1	Blood sample-2
	HPBEC (Day45)	0	0
		0	0
		0	0
	hiHepPC (Day45)	0.606061	2.28301
		0.233396	0.257732
		0.486224	0.0504032
	hiHepPC (P3)	9.01453	6.19482
		7.27116	6.26096
		13.7995	8.91806
	hiHepPC (P10)	71.6155	68.9718
		82.0048	72.5055
		80.2572	67.5145

## Sheet: Figure7
Figure 7d			1	2	3	4	5	6
	Relative CYP3A4 activity per cell	Rifampicin (-)	0.000623648	0.415902	0.651755	0.325878	0.586182	0.995661
			0.00105489	0.399131	0.623473	0.311736	0.535701	0.95253
			0.00570572	0.39239	0.684051	0.342025	0.479328	1.05181
		Rifampicin (+)	0.0028219	0.537255	1.43788	0.718941	0.896949	2.54064
			0.00303863	0.517882	1.34354	0.671771	1.31473	2.49887
			0.0014021	0.452565	1.33941	0.669705	1.13462	2.14807
			1	2	3	4	5	6
	Relative CYP2C9 activity per cell	Rifampicin (-)	0.00378139	0.0741139	0.672049	0.0893987	0.872314	1.03444
			0.00360367	0.0805906	0.601918	0.0831007	0.797192	0.982058
			0.00441327	0.0772469	0.481301	0.0966663	0.713302	0.983506
		Rifampicin (+)	0.00268548	0.162531	1.54765	0.107208	1.33478	2.61064
			0.00335685	0.103865	1.4521	0.0997549	1.95649	2.78806
			0.00233663	0.105734	1.47285	0.105606	1.68846	3.01708
Figure 7e		1	2	3	4	5	6
	ALB secretion	0	3.22409	21.0636	0.930278	10.0163	7.36857
		0	5.06121	21.2027	1.77455	9.60936	14.5072
		0	4.69218	29.1205	1.67246	10.0559	11.7515
		1	2	3	4	5	6
	Urea production	0	31.6899	77.9199	33.4049	139.734	447.874
		0	37.6551	76.205	61.2175	128.624	457.081
		0	51.6732	85.451	54.8795	159.121	525.047

## Sheet: Supplementary Figure1
Supplementary Figure 1b		ALB	E-CAD
	Mock	0	0
		0	0
		0	0
	F3/H6	0	0
		0	0
		0	0
	F3/H1A	0	0
		0	0
		0	0
	H6/H1A	0	0
		0	0
		0	0
	F3/H1B	0	0
		0	0
		0	0
	F3/H1A/H6	78.9813	82.4247
		78.7006	79.7723
		82.3607	85.6393
Supplementary Figure 1c	dCt (Ct-GAPDH)	HUVEC	hiHepPC-1	hiHepPC-2	hiHepPC-3
	SOX17	13.569	########	########	########
		12.7876	########	########	########
		12.7804	########	########	########
	CXCR4	9.933	13.9656	11.2197	11.6211
		9.8137	13.9136	11.1731	11.4039
		9.5534	13.0495	10.6035	10.4727
Supplementary Figure 1e	dCt (Ct-GAPDH)	HepG2	HUVEC (P3)	HUVEC (P7)	hiHepPC-1 (P6)	hiHepPC-2 (P6)	hiHepPC-1 (P12)	hiHepPC-2 (P12)
	TERT	4.8344	11.1006	12.1494	12.9951	11.0903	14.613	14.8679
		5.0844	12.1834	13.4321	12.1656	13.0522	13.3457	23.4783
		4.7906	15.524	########	11.1135	########	########	14.2984
	Ki67+ cells (%)
Supplementary Figure 1g	P6	38.6485
		40.1339
		41.2976
	P16	36.3311
		38.8963
		39.3902
	P24	9.85677
		7.73324
		8.77735

## Sheet: Supplementary Figure2
Supplementary Figure 2b	Ki67+/AFP+ (%)	58.9783
		55.817
		38.1273
	Ki67+/AFP- (%)	40.474
		41.1296
		39.1287
Supplementary Figure 2d		P1'	P2	P3
	Ki67+/ALB+ (%)	64.5877	69.3258	46.3492
		55	53.6918	38.3858
		56.4956	49.3184	43.0147
	Ki67+/ALB- (%)	20.7315	6.69039	8.06121
		17.6708	7.63851	7.51771
		21.068	8.68124	9.41064
Supplementary Figure 2e	ALB+ cells (%)
	TGF-b inhibitors +		TGF-b inhibitors -
	P3	P6	P3	P6
	33.8221	90.5893	4.45169	80.0871
	36.2979	90.7346	3.29927	74.6841
	32.591	94.4854	5.14018	74.7527
	AFP+ cells in ALB+ cells (%)
	TGF-b inhibitors +		TGF-b inhibitors -
	P3	P6	P3	P6
	75.0618	21.4614	70.6454	19.0327
	74.2257	20.3826	71.8333	21.7358
	83.1667	19.0456	72.9989	22.3722
Supplementary Figure 2f	AFP+ cells in ALB+ cells (%)
	TGF-b inhibitors +	TGF-b inhibitors -
	17.6766	19.0112
	17.8073	19.1514
	20.1473	17.1032
Supplementary Figure 2g	dCt (Ct-GAPDH)	1	2	3	4	5
	AAT	########	-2.43877	-2.05283	-1.4693	-6.0177
		########	-2.66667	-1.99663	-2.1108	-5.8438
		########	-2.44147	-2.02993	-2.0976	-6.0284
	ASGPR1	11.0626	6.44627	5.3233	4.9289	1.5652
		11.3449	6.21537	4.8286	4.7735	1.5095
		11.3059	5.87457	4.6466	4.6519	1.5672
	CYP3A4	########	11.9352	14.1229	11.8731	5.478
		########	12.0418	13.4542	11.5497	5.6532
		########	########	13.2174	########	4.9505
Supplementary Figure 2h		P-Value
	vasculature development	5.71244e-31
	blood vessel development	4.05899e-29
	angiogenesis	5.31071e-27
	anatomical structure morphogenesis	6.59049e-26
	cardiovascular system development	9.13709e-25
	circulatory system development	9.13709e-25
	blood vessel morphogenesis	1.5223e-24
	regulation of response to stimulus	3.76483e-23
	regulation of multicellular organismal process	1.56443e-20

## Sheet: Supplementary Figure3
Supplementary Figure 3b	Passage number	CYP3A4+cells in ALB+ cells (%)	ALB+cells in CYP3A4+ cells (%)
	1	0	0
		0	0
		0	0
	1'	0	0
		0	0
		0	0
	2	0	0
		0	0
		0	0
	3	0	0
		0	0
		0	0
	4	3.8055	100
		0.588235	100
		2.64901	100
	5	7.52941	100
		12.2148	100
		13.1849	100
	6	22.5073	100
		16.1996	100
		14.5899	100

## Sheet: Supplementary Figure5
Supplementary Figure 5a	CC-3+ cells (%)
	1.31868
	1.63043
	1.89474
Supplementary Figure 5b	hiHepPC (monolayer)		hiHepPC aggregate day7		hiHepPC aggregate day14		hiHepPC aggregate day21		hiHepPC aggregate day28
	-PI	+PI	-PI	+PI	-PI	+PI	-PI	+PI	-PI	+PI
	0.01	0.43	0.01	3.53	0	4.97	0.06	2.28	0.04	1.92
	0	0.29	0	4.51	0.01	5.98	0.04	2.12	0.1	3.42
	0	0.45	0	4.05	0	5.16	0.06	1.84	0.08	1.78
Supplementary Figure 5c		Weak	Strong	Total
	ALB+ cells (%)	17.9503	78.8903	98.3482
		23.4209	74.8142	99.7101
		17.3091	85.3073	99.3132
	CYP3A4+ cells (%)	61.5434	38.4566	100
		57.3321	42.6679	100
		58.8477	41.1523	100
Supplementary Figure 5d		2nd antibody	1st and 2nd antibodies
	ALB+ cells (%)	0	99.06
		0	98.16
		0	98.55
	CYP3A4+ cells (%)	0	99.23
		0	97.99
		0	99.01
	ASGPR1+ cells (%)	0	90.55
		0	98.96
		0	96.26

[truncated: 9 more sheets: Supplementary Figure6, Supplementary Figure7, Supplementary Figure9, Supplementary  Figure10, Supplementary Figure11, Supplementary Figure12, Supplementary Figure16, Supplementary Figure17, Supplementary Figure18]
